# Supplementary material for: Adaptogenic and Neuroprotective Effects of the Thai Herbal Formula AYW-KK-04 Against Chronic Stress-Induced Cognitive Impairment
Source: Pharmaceuticals (Basel). 2026 Feb 21;19(2):339. doi: 10.3390/ph19020339 (PMC12944196; doi:10.3390/ph19020339)
Supplement: Supplementary file 1 [file pharmaceuticals-19-00339-s001.zip]

Archive with 1 entries (1 files):
- pharmaceuticals-4142033-supplementary.pdf
